# Supplementary material for: Malectin Domain Protein Kinase (MDPK) Promotes Rice Resistance to Sheath Blight via IDD12, IDD13, and IDD14
Source: Int J Mol Sci. 2022 Jul 26;23(15):8214. doi: 10.3390/ijms23158214 (PMC9331740; doi:10.3390/ijms23158214)
Supplement: Supplementary file 1 [file ijms-23-08214-s001.zip]

Archive with 1 entries (1 files):
- ijms-1809105-supplementary.pdf
